# Supplementary material for: Exploring the Saccharomyces cerevisiae Volatile Metabolome: Indigenous versus Commercial Strains
Source: PLoS One. 2015 Nov 24;10(11):e0143641. doi: 10.1371/journal.pone.0143641 (PMC4657929; doi:10.1371/journal.pone.0143641)
Supplement: S2 Table — (XLS) [file pone.0143641.s006.xls]

## Sheet: Dataset
		S2 Table. Full data set used for statistics processing including the volatile metabolites identified by HS-SPME/GC×GC-ToFMS in four S. cerevisiae strains under study: BT2453 and BT2652 corresponding to strains isolated from wine, and CSc1 and CSc2, corresponding to commercial yeast strains.
Nº		1tRa (s)	2tRa (s)	Compound	Formula	CAS	RI Calcb	RI Litc	BT2453			BT2652			CSc1			CSc2			Ref
									Replicate 1	Replicate 2	Replicate 3	Replicate 1	Replicate 2	Replicate 3	Replicate 1	Replicate 2	Replicate 3	Replicate 1	Replicate 2	Replicate 3
									Peak area (x106)
				Acetals
1		145	0.432	1,1-Diethoxyethane	C6H14O2	105-57-7	711	690	1.27	1.63	1.1	1.44	1.79	1.68	0.823	1.17	1.01	0.788	1.63	1.48	[1]
2		145	0.456	2,4,5-Trimethyl-1,3-dioxolane	C6H12O2	3299-32-9	711	690	2.07	3.12	1.59	3.36	2.98	2.8	1.28	1.3	1.35	1.4	2.14	1.45	[1]
3		290	0.728	2,2,3-Trimethyloxetane	C6H12O	23120-43-6	917	-	0.174	0.251	0.221	-	-	-	-	-	-	-	-	-
				Subtotal (GC Peak Area)					3.81			4.68			2.31			2.96
				Subtotal (%)					0.36			0.64			0.33			0.39
				Acids
4		100	3.336	Acetic acid	C2H4O2	64-19-7	636	600	41.4	81	69.3	71	47.1	71.2	38.7	39.2	44.6	1.58	1.5	1.41	[2]
5		135	4.344	Propanoic acid	C3H6O2	79-09-4	699	700	1.09	1.09	1.34	0.997	0.984	0.73	-	-	-	0.294	0.316	0.329	[3]
6		170	3.904	2-Methylpropanoic acid	C4H8O2	79-31-2	768	775	13.8	11.8	11.2	8.08	9.83	7.39	3.71	4.73	5.02	5.49	6.47	5.82	[4]
7		190	4.64	Butanoic acid	C4H8O2	107-92-6	805	821	8.07	7.88	8.56	3.63	4.18	4.24	3.06	2.62	2.91	4.04	4.87	3.36	[5]
8		235	4.056	Isovaleric acid	C5H10O2	503-74-2	858	864	13.1	9.15	11.8	7.09	7.5	8.16	3.58	4.46	4.2	6.7	5.81	5.29	[6]
9		245	3.776	2-Methylbutanoic acid	C5H10O2	116-53-0	869	873	7.8	4.57	6.43	5.71	5.12	5.15	2.21	2.91	2.37	2.45	2.88	3.13	[5]
10		365	3.648	Hexanoic acid	C6H12O2	142-62-1	999	1019	43.3	36.7	33.7	8.22	9.39	9.6	15.7	19.2	20.2	17	23.7	17.6	[5]
11		545	2.616	Octanoic acid	C8H16O2	124-07-2	1197	1182	227	215	203	149	109	166	116	132	147	123	168	134	[7]
12		615	2.448	Nonanoic acid	C9H18O2	112-05-0	1279	1280	0.588	0.716	26.8	0.475	0.174	0.528	-	-	-	-	-	-	[8]
13		695	2.616	Dec-9-enoic acid	C10H18O2	14436-32-9	1378	1389	15.9	12.7	13.2	6.79	21.1	8.23	-	-	-	-	-	-	[9]
14		700	2.184	Decanoic acid	C10H20O2	334-48-5	1378	1380	85	116	91.6	49	54.6	46.6	75.8	54.5	59.7	64.3	85	71.7	[10]
				Subtotal (GC Peak Area)					476.78			302.34			268.07			255.45
				Subtotal (%)					45.47			41.48			38.51			33.44
				Alcohols
				Aliphatics
15		85	0.648	1-Propanol	C3H8O	71-23-8	591	574	3.57	3.46	2.83	3.6	3.66	3.11	2.09	2.31	2.83	2.21	2.49	2.82	[11]
16		100	0.712	2-Methyl-1-propanol	C4H10O	78-83-1	621	615	8.52	13.1	14	9.62	7.83	9.07	15.7	17.3	13.9	11.9	13.9	11.4	[12]
17		105	0.568	2-Methyl-2-butanol	C5H12O	75-85-4	631	622	1.23	3.32	1.07	2.45	2.01	2.63	1.75	1.67	1.06	0.785	1.21	2.15	[12]
18		115	0.784	1-Butanol	C4H10O	71-36-3	652	646	1.49	1.11	0.94	1.25	1.68	1.22	1.11	0.676	0.952	0.676	0.714	0.827	[13]
19		130	0.696	2-Pentanol	C5H12O	6032-29-7	681	685	-	-	-	0.0358	0.0336	0.0472	-	-	-	0.0443	0.0513	0.0579	[14]
20		145	0.64	2-Methyl-2-pentanol	C6H14O	590-36-3	721	698	0.281	0.914	0.212	0.359	0.405	0.313	0.245	0.301	0.224	0.34	0.381	0.324	[12]
21		150	0.944	3-Methyl-1-butanol	C5H12O	123-51-3	722	706	29.4	43.4	33.9	29.1	30.2	38.5	33.8	41.3	26	33.9	33	48	[12]
22		155	0.864	2-Methyl-1-butanol	C5H12O	137-32-6	732	739	-	-	-	-	-	-	17.1	17.6	16.1	15.4	17.7	16.6	[2]
23		165	0.72	4-Methyl-2-pentanol	C6H14O	108-11-2	751	758	0.0769	0.0914	0.0684	0.0492	0.0653	0.057	0.102	0.0745	0.0755	0.0767	0.084	0.102	[3]
24		175	0.912	1-Pentanol	C5H12O	71-41-0	772	776	0.446	0.39	0.366	-	-	-	-	-	-	-	-	-	[15]
25		180	1.184	3-Methyl-2-buten-1-ol	C5H10O	556-82-1	782	778	0.175	0.222	0.105	-	-	-	-	-	-	-	-	-	[8]
26		185	0.632	2,4-Dimethyl-2-pentanol	C7H16O	625-06-9	791	-	0.0951	0.164	0.0979	0.194	0.155	0.118	0.113	0.119	0.116	0.0805	0.108	0.136
27		220	0.672	2-Methyl-2-hexanol	C7H16O	625-23-0	836	-	0.0828	0.126	0.0869	0.103	0.0716	0.0846	0.0754	0.0634	0.0953	0.0668	0.0662	0.0951
28		225	0.904	2-Methyl-1-pentanol	C6H14O	105-30-6	842	843	0.549	0.596	0.52	-	-	-	0.284	0.292	0.275	0.28	0.3	0.295	[16]
29		260	0.944	1-Hexanol	C6H14O	111-27-3	883	874	0.0981	0.101	0.108	0.0285	0.0902	0.117	-	-	-	-	-	-	[17]
30		280	0.792	2-Heptanol	C7H16O	543-49-7	906	904	0.0869	0.0556	0.0607	-	-	-	0.0863	0.103	0.102	0.0873	0.0927	0.103	[11]
31		305	0.664	4-Methyl-4-heptanol	C8H18O	598-01-6	932	-	0.484	0.699	0.406	0.499	0.403	0.455	0.496	0.336	0.519	0.477	0.445	0.53
32		305	0.68	2-Methyl-2-heptanol	C8H18O	625-25-2	932	-	0.415	0.799	0.68	0.461	0.38	0.477	0.516	0.352	0.51	0.369	0.458	0.534
33		330	0.768	4-Methyl-2-heptanol	C8H18O	56298-90-9	959	950	3.76	5.64	4.2	4.57	3.09	4.07	3.28	2.95	3.23	3.43	3.26	3.58	[18]
34		345	0.96	1-Heptanol	C7H16O	111-70-6	975	974	4.44	2.53	2.04	3.6	4.1	3.44	0.403	0.47	0.467	0.639	0.834	0.752	[15]
35		350	0.656	2,3-Dimethyl-2-hexanol	C8H18O	19550-03-9	980	-	5.3	7.3	6.09	6.19	4.61	6.23	6.51	5.79	6.32	6.15	6.07	6.72
36		355	0.624	3-Ethyl-2-methyl-3-pentanol	C8H18O	597-05-7	985	-	0.512	0.764	0.691	0.58	0.443	0.609	0.537	0.549	0.675	0.585	0.607	0.665
37		360	0.76	2-Methyl-2-octen-4-ol	C9H18O	-	990	-	0.272	0.419	0.395	-	-	-	0.575	0.509	0.616	0.226	0.327	0.323
38		380	0.728	C8 Alcohol (m/z 45, 57, 69)	C8H18O	-	1011	-	0.83	0.686	0.753	0.779	0.663	0.894	0.629	0.52	0.734	0.589	0.725	0.653
39		395	0.656	4-Methyl-4-octanol	C9H20O	23418-37-3	1027	-	0.438	0.547	0.717	0.466	0.336	0.498	0.537	0.499	0.454	0.539	0.565	0.522
40		395	0.688	4,5-Dimethyl-3-heptanol	C9H20O	-	1027	-	-	-	-	-	-	-	0.402	0.144	0.448	0.459	0.436	0.402
41		400	0.624	2-Methyl-2-octanol	C9H20O	628-44-4	1032	1033	0.724	0.863	0.72	0.826	0.71	0.963	0.584	0.713	0.598	0.519	0.777	0.644	[19]
42		400	0.872	2-Ethyl-1-hexanol	C8H18O	104-76-7	1033	1038	6.4	9.63	8.83	6.27	5.04	7.39	6.06	4.78	5.71	5.88	6.11	6.17	[17]
43		430	1.8	2,5-Dimethyl-2,5-hexanediol	C8H18O2	110-03-2	1065	-	0.46	0.882	0.64	0.0441	0.12	0.177	-	-	-	0.372	0.361	0.478
44		435	0.744	C8 Alcohol (m/z 45, 55, 70)	C8H18O	-	1069	-	0.616	0.672	0.402	-	-	-	-	-	-	-	-	-
45		445	0.888	1-Octanol	C8H18O	111-87-5	1075	1079	0.939	0.693	0.984	1.09	0.955	1.3	1.52	1.35	1.75	1.84	2.05	0.997	[17]
46		450	0.632	2,4-Dimethyl-3-hexanol	C8H18O	13432-25-2	1085	-	0.261	0.391	0.174	0.215	0.231	0.21	0.259	0.239	0.26	0.161	0.178	0.166
47		455	0.84	2,4-Dimethyl-1-heptanol	C9H20O	-	1090	-	-	-	-	-	-	-	5.34	3.26	5.23	1.73	1.74	2.19
48		460	0.896	2,3,4-Trimethyl-5-hexen-3-ol	C9H18O	28638-29-1	1090	-	1.2	2.16	1.26	0.822	0.934	0.739	0.644	0.414	0.551	0.414	0.942	0.937
49		465	0.768	2-Nonanol	C9H20O	628-99-9	1101	1098	0.216	0.238	0.199	-	-	-	0.187	0.167	0.168	0.203	0.232	0.177	[8]
50		465	1.008	2-Nonen-1-ol	C9H18O	31502-14-4	1101	1074	1.11	1.74	1.43	-	-	-	-	-	-	-	-	-	[20]
51		480	0.64	4-Ethyl-4-heptanol	C9H20O	597-90-0	1118	-	-	-	-	0.217	0.176	0.25	-	-	-	-	-	-
52		485	0.648	4-Methyl-4-nonanol	C10H22O	23418-38-4	1124	-	1.56	2.27	2.11	1.24	1.11	1.49	1.04	0.907	1.12	1.1	1.26	1.15
53		495	0.616	C10 Alcohol (m/z 41, 55,59)	C10H22O	-	1136	-	-	-	-	-	-	-	-	-	-	0.84	0.714	0.56
54		525	0.616	3,4-Diethyl-3-hexanol	C10H22O	19398-78-8	1171	-	7.41	6.42	7.22	7.7	5.66	7.03	6.1	5.36	6.83	4.82	5.05	6.73
55		530	0.72	C10 Alcohol (m/z 45, 55, 70)	C10H22O	-	1177	-	-	-	-	0.103	0.148	0.18	1.21	1.67	1.52	3.56	4.43	3.86
56		545	0.832	1-Nonanol	C9H20O	143-08-8	1195	1179	6.05	1.6	7.47	2.34	3.1	3.58	3	2.46	4.06	3.56	4.43	3.86	[17]
57		555	0.68	2-Decanol	C10H22O	1120-06-5	1207	1209	3.46	2.66	3.38	2.05	2.29	2.62	0.811	1.38	1.22	0.702	1.51	1.55	[21]
58		565	0.616	3-Decanol	C10H22O	1565-81-7	1218	1197	4.73	7.33	6.29	4.78	6.57	3.46	4.38	5.31	6.22	-	-	-	[8]
59		620	0.832	1-Decanol	C10H22O	112-30-1	1283	1281	2.07	2.2	1.6	2.24	2.8	3.46	3.14	2.63	3.54	2.72	3.9	2.62	[17]
60		650	0.44	2-Butyl-1-octanol	C12H26O	3913-02-08	1319	-	0.495	0.421	0.325	-	-	-	-	-	-	-	-	-
				Aromatics
61		450	1.6	2-Phenylisopropanol	C9H12O	617-94-7	1086	1080	-	-	-	-	-	-	-	-	-	0.127	0.127	0.1	[22]
62		480	2.272	2-Phenylethanol	C8H10O	60-12-8	1121	1110	70.9	96.6	68.1	36.8	29.4	25.1	41	44.3	50.4	60	57.7	57.8	[8]
				Cyclic
63		365	0.688	1-Cyclopentyl-1-propanol	C8H16O	-	995	-	-	-	-	-	-	-	-	-	-	0.18	0.176	0.202
				Subtotal (GC Peak Area)					191.93			126.64			165.07			177.18
				Subtotal (%)					18.3			17.37			23.71			23.19
				Aldehydes
				Aliphatics
64		85	0.408	Butanal	C4H8O	123-72-8	591	614	0.9	2.72	0.52	-	-	-	2.16	1.74	1.46	2.25	2.51	1.76	[20]
65		110	0.464	3-Methyl-butanal	C5H10O	590-86-3	641	649	4.13	8.08	7.75	8.18	4.45	6.93	6.77	6.33	3.94	6.74	9.09	6.48	[11]
66		115	0.456	2-Methyl-butanal	C5H10O	96-17-3	651	646	1.87	5.14	4.74	3.87	1.94	3.71	4.58	3.75	3.78	4.14	4.54	4.44	[23]
67		425	0.736	2-Octenal	C8H14O	2548-87-0	1059	1056	-	-	-	2.59	2.71	2.49	0.671	0.222	1.55	0.747	0.625	0.716	[15]
68		605	0.728	2-Decenal	C10H18O	3913-81-3	1266	1261	1.81	1.43	1.55	-	-	-	-	-	-	-	-	-	[8]
				Aromatics
69		335	1.288	Benzaldehyde	C7H6O	100-52-7	965	964	4.33	16.5	8.88	1.31	1.93	1.71	2.85	3.88	3.61	5.54	7.93	8.14	[20]
70		410	1.344	2-Phenylacetaldehyde	C8H8O	122-78-1	1044	1043	5.04	12.5	16.2	3.27	2.87	3.52	5.44	5.33	5.08	6.94	8.69	7.21	[8]
71		410	1.528	2-Hydroxy benzaldehyde	C7H6O2	90-02-8	1044	1041	0.0343	0.0935	0.12	-	-	-	-	-	-	-	-	-	[8]
72		565	1.208	3,5-Dimethyl-benzaldehyde	C9H10O	5779-95-3	1219	-	6.59	7.48	5.58	-	-	-	1.45	1.06	1.32	-	-	-
73		615	1.312	2-Phenyl-2-butenal	C10H10O	4411-89-6	1278	1273	0.0954	0.19	0.211	-	-	-	-	-	-	-	-	-	[24]
				Subtotal (GC Peak Area)					41.5			17.16			22.32			29.49
				Subtotal (%)					3.96			2.35			3.21			3.86
				Ketones
				Aliphatics
74		90	0.552	2,3-Butanedione	C4H6O2	431-03-8	601	592	-	-	-	-	-	-	-	-	-	0.252	0.3	0.319	[2]
75		95	0.448	2-Butanone	C4H8O	78-93-3	611	601	-	-	-	-	-	-	0.49	0.502	0.523	0.514	0.646	0.518	[20]
76		125	0.504	2-Pentanone	C5H10O	107-87-9	671	686	0.789	1.56	0.755	1.2	0.784	0.883	1.06	0.843	1.02	0.887	1.07	1.17	[25]
77		125	0.624	2,3-Pentanedione	C5H8O2	600-14-6	671	693	-	-	-	0.148	0.0592	0.209	0.432	0.162	0.401	0.298	0.273	0.365	[3]
78		140	1.232	3-Hydroxy-2-butanone	C4H8O2	513-86-0	702	733	0.767	8.87	6.65	4.86	0.573	4.59	4.35	7.96	3.41	4.27	5.71	5.89	[15]
79		150	0.512	4-Methyl-2-pentanone	C6H12O	180-10-1	721	736	1.24	1.92	1.32	1.66	1.3	1.12	1.46	1.23	1.11	1.1	1.35	1.35	[3]
80		185	0.576	2-Hexanone	C6H12O	591-78-6	791	787	0.275	0.42	0.473	-	-	-	0.416	0.363	0.37	0.332	0.353	0.42	[11]
81		190	0.648	4-Methyl-3-penten-2-one	C6H10O	141-79-7	801	801	0.381	0.695	1.38	-	-	-	0.37	0.334	0.398	0.337	0.362	0.426	[12]
82		195	1.216	3-Hydroxy-2-pentanone	C5H10O2	3142-66-3	807	803	0.105	0.188	0.0824	0.574	0.436	0.468	0.127	0.0909	0.115	0.104	0.145	0.169	[26]
83		220	0.616	2,3-Heptanedione	C7H12O2	96-04-8	836	-	-	-	-	0.0599	0.0815	0.0755	-	-	-	0.0699	0.0621	0.0836
84		230	0.568	4-Methyl-2-hexanone	C7H14O	105-42-0	848	846	0.213	0.476	0.228	0.261	0.211	0.294	0.27	0.29	0.319	0.268	0.284	0.326	[27]
85		230	1.12	4-Hydroxy-4-methyl-2-pentanone	C6H12O2	123-42-2	848	840	0.0423	0.0701	0.645	-	-	-	-	-	-	-	-	-	[28]
86		240	0.584	5-Methyl-2-hexanone	C7H14O	110-12-3	860	857	0.525	0.91	0.597	0.621	0.452	0.573	-	-	-	-	-	-	[29]
87		270	0.6	2-Heptanone	C7H14O	110-43-0	895	895	1.89	4.18	3.15	2.51	1.15	3.73	5.74	3.92	4.45	4.73	4.58	5.46	[15]
88		280	0.552	3,4-Dimethyl-2-hexanone	C8H16O	19550-10-8	906	-	0.153	0.296	0.262	0.234	0.107	0.187	0.218	0.165	0.209	0.18	0.176	0.237
89		305	0.56	6-Methyl-2-heptanone	C8H16O	928-68-7	932	958	-	-	-	8.37	6.17	8.98	9.78	8.57	9.18	9.72	8.39	9.97	[15]
90		305	1.368	2,5-Hexanedione	C6H10O2	110-13-4	933	933	0.673	0.816	0.449	0.257	0.355	0.268	0.245	0.316	0.225	0.232	0.263	0.282	[10]
91		315	0.584	4-Methyl-2-heptanone	C8H16O	6137-06-0	943	936	15	12.9	17.4	16.2	13.7	16.3	13.6	15.2	16.2	15.1	14.4	17.3	[27]
92		320	1.04	2,5-Dimethyl-3-hexanone	C8H16O	1888-57-9	948	-	-	-	-	0.114	0.396	0.15	-	-	-	-	-	-
93		330	0.472	2,3-Octanedione	C8H14O2	585-25-1	958	980	-	-	-	0.146	0.114	0.133	0.0823	0.113	0.114	0.0969	0.111	0.127	[3]
94		330	0.624	4-Methyl-3-hepten-2-one (isomer)	C8H14O	22319-25-1	959	-	0.316	0.204	0.308	0.251	0.159	0.182	-	-	-	-	-	-
95		345	0.568	4-Octanone	C8H16O	589-63-9	974	974	0.202	0.293	0.231	0.169	0.136	0.181	0.176	0.182	0.125	-	-	-	[3]
96		350	0.52	2,4-Dimethyl-3-heptanone	C9H18O	18641-71-9	979	-	-	-	-	-	-	-	0.227	0.205	0.137	0.309	0.296	0.342
97		355	0.544	C9 Ketone (m/z 43, 57, 86)	C9H18O	-	985	-	0.305	0.596	0.557	0.419	0.425	0.584	0.446	0.536	0.459	0.591	0.878	0.47
98		360	0.584	C9 Ketone (m/z 57, 72, 99)	C9H18O	-	990	-	5.88	8.51	7.07	7.43	7.3	7	9.09	9.23	11.4	7.44	7.1	7.94
99		360	0.664	4-Methyl-3-hepten-2-one (isomer)	C8H14O	22319-25-1	990	-	0.563	0.774	0.774	-	-	-	0.473	0.515	0.631	0.742	0.653	0.58
100		395	0.568	C9 Ketone (m/z 43, 71)	C9H18O	6137-15-1	1027	-	-	-	-	-	-	-	-	-	-	0.0895	0.094	0.105
101		400	0.608	2-Methyl-2-octen-4-one	C9H16O	-	1032	-	0.285	0.321	0.247	0.264	0.232	0.271	0.224	0.23	0.24	0.238	0.236	0.247
102		405	0.592	C9 Ketone (m/z 43, 58, 85)	C9H18O	-	1038	-	1.05	1.79	1.63	1.41	1.04	1.39	1.16	1.26	1.38	1.08	1.14	1.55
103		410	0.704	3,3,6-Trimethylhepta-1,5-dien-4-one	C10H16O	546-49-6	1043	1062	0.357	0.587	0.664	0.362	0.394	0.356	0.396	0.312	0.455	0.354	0.379	0.469	[8]
104		430	0.696	5-Nonen-2-one	C9H16O	27039-84-5	1064	-	0.628	0.836	1.14	0.657	0.632	0.825	0.456	0.467	0.464	0.553	0.566	0.766
105		440	0.576	5-Nonanone	C9H18O	502-56-7	1074	1073	0.429	0.551	0.828	0.429	0.199	0.382	0.606	0.419	0.493	-	-	-	[3]
106		450	0.584	3,5-Dimethyl-2-octanone	C10H20O	19781-14-7	1085	-	0.0878	0.134	0.141	0.104	0.0883	0.0994	0.0766	0.0914	0.0693	0.0971	0.0885	0.109
107		455	0.624	2-Nonanone	C9H18O	821-55-6	1090	1093	2.54	5.31	3.98	3.38	2.3	3.41	5.12	3.9	4.6	6.14	6.15	6.27	[20]
108		475	0.752	2,6-Dimethyl-2,5-heptadien-4-one	C9H14O	504-20-1	1113	-	7.76	6.49	8.4	6.31	5.96	6.89	5.21	5.42	6.4	5.46	6.63	6.14
109		480	0.56	4-Decanone	C10H20O	624-16-8	1118	-	0.586	0.679	0.742	0.557	0.506	0.695	0.722	0.591	0.592	0.577	0.572	0.558
110		540	0.608	3-Decanone	C10H20O	928-80-3	1189	1186	2.67	2.86	1.43	0.0969	0.0884	0.115	0.0791	0.132	0.145	0.129	0.129	0.0884	[8]
111		580	0.64	2-Methyl-2-nonen-4-one	C10H18O	2903-23-3	1236	1215	-	-	-	-	-	-	0.512	0.436	0.342	0.471	0.559	0.392	[30]
112		630	0.64	2-Undecanone	C11H22O	112-12-9	1295	1291	1.2	1.4	1.02	-	-	-	-	-	-	-	-	-	[17]
				Aromatics
113		430	1.288	1-Phenylethanone	C8H8O	98-86-2	1065	1067	2.36	2.57	2.98	0.584	0.63	0.506	-	-	-	-	-	-	[15]
114		490	1.248	1-Phenylpropan-2-one	C9H10O	103-79-7	1131	1124	0.148	0.145	0.146	-	-	-	-	-	-	-	-	-	[31]
115		495	0.968	1-(2-Methylphenyl)ethanone	C9H10O	577-16-2	1136	1139	0.0988	0.0678	0.102	-	-	-	-	-	-	-	-	-	[32]
116		540	1.192	1-(4-Methylphenyl)ethanone	C9H10O	122-00-9	1190	1182	0.0637	0.0712	0.1	0.0446	0.0661	0.0622	-	-	-	-	-	-	[8]
117		575	1.112	1-Phenyl-2-butanone	C10H12O	1007-32-5	1231	-	0.104	0.107	0.0955	0.0543	0.0498	0.0526	-	-	-	-	-	-
118		625	1.352	4-Phenyl-3-buten-2-one	C10H10O	1896-62-4	1290	1330	0.0656	0.0978	0.151	-	-	-	-	-	-	-	-	-	[33]
119		650	1.208	1-(3,4-Dimethyphenyl)-ethanone	C10H12O	03637-01-2	1320	-	0.165	0.19	0.247	0.0719	0.13	0.128	-	-	-	-	-	-
				Cyclic
120		270	0.808	Cyclohexanone	C6H10O	108-94-1	895	895	0.353	0.504	0.364	0.347	0.271	0.31	0.375	0.341	0.471	0.336	0.356	0.391	[10]
				Subtotal (GC Peak Area)					61.79			56.01			64.93			66.07
				Subtotal (%)					5.89			7.68			9.33			8.65
				Terpenic compounds
121		365	0.504	β-Myrcene	C10H16	123-35-3	995	986	0.468	0.487	0.558	0.302	0.291	0.226	0.225	0.168	0.201	0.207	0.282	0.222	[34]
122		385	0.504	α-Terpinene	C10H16	99-86-5	1016	1021	0.105	0.0976	1.84	-	-	-	-	-	-	-	-	-	[35]
123		400	0.504	Limonene	C10H16	138-86-3	1032	1027	0.191	0.174	0.292	0.823	0.846	1.05	0.332	0.378	0.44	0.429	0.47	0.487	[35]
124		415	0.528	β-Ocimene	C10H16	13877-91-3	1048	1042	0.294	0.298	0.566	0.201	0.276	0.258	0.136	0.0965	0.154	0.172	0.208	0.172	[35]
125		415	0.712	Dihydromyrcenol	C10H20O	53219-21-9	1048	1076	-	-	-	0.0653	0.122	0.0706	-	-	-	0.134	0.171	0.144	[36]
126		425	0.52	γ-Terpinene	C10H16	99-85-4	1058	1061	0.0455	0.132	1.46	-	-	-	-	-	-	-	-	-	[35]
127		440	0.648	6,10-Dihydromyrcenol	C10H22O	18479-58-8	1074	1072	0.759	0.994	0.858	0.107	0.0887	0.128	0.0995	0.105	0.107	0.101	0.092	0.123	[37]
128		455	0.528	α-Terpinolene	C10H16	586-62-9	1090	1093	0.115	0.153	3.66	0.121	0.0875	0.12	-	-	-	-	-	-	[35]
129		465	0.816	Linalool	C10H18O	78-70-6	1101	1107	26.8	21.4	16.1	5.91	6.66	6.22	3.14	3.61	4.02	4.1	4.41	4.22	[35]
130		545	0.92	α-Terpineol	C10H18O	98-55-5	1195	1206	2.21	2.13	2.24	1.46	2	1.65	0.679	0.577	0.768	0.755	1	0.881	[38]
131		585	1.016	Nerol	C10H18O	106-25-2	1237	1242	0.474	0.462	0.712	0.478	0.448	0.509	-	-	-	0.448	0.593	0.46	[35]
132		590	1.024	Isogeraniol	C10H18O	5944-20-7	1248	1248	3.21	4.07	0.048	-	-	-	-	-	-	-	-	-	[39]
133		605	1.048	Geraniol	C10H18O	106-24-1	1266	1265	3.82	3.92	4.26	1.49	1.28	1.01	0.75	0.678	0.536	1.03	0.943	0.841	[36]
134		610	0.848	Citral	C10H16O	5392-40-5	1272	1240	0.3	0.216	0.251	0.198	0.267	0.205	-	-	-	-	-	-	[40]
135		700	0.704	Geranyl acetate	C12H20O2	105-87-3	1382	1382	0.296	0.189	0.256	-	-	-	-	-	-	-	-	-	[41]
136		760	0.568	β-Farnesene	C15H24	28973-97-9	1461	1465	0.315	0.793	0.34	0.404	0.419	0.581	0.344	0.309	0.438	0.406	0.364	0.522	[38]
137		795	0.608	α-Farnesene	C15H24	502-61-4	1508	1505	0.42	0.472	0.493	-	-	-	-	-	-	0.176	0.195	0.238	[42]
138		835	0.84	Nerolidol	C15H26O	40716-66-3	1566	1568	2.61	3.57	4.14	2.17	2.39	2.49	1.46	1.03	1.41	1.43	1.6	1.77	[43]
				Subtotal (GC Peak Area)					40.02			14.47			7.4			9.93
				Subtotal (%)					3.82			1.99			1.06			1.3
				Esters
				Aliphatics
139		75	0.648	Propyl formate	C4H8O2	110-74-7	571	-	-	-	-	-	-	-	2.84	2.41	2.52	2.24	2.26	2.37
140		100	0.456	Ethyl acetate	C4H8O2	141-78-6	621	608	13.1	14.2	10.8	12.2	22.3	13.8	12	12.3	15.9	12.3	11.8	12	[44]
141		135	0.472	Ethyl propanoate	C5H10O2	105-37-3	691	714	1.94	1.26	1.18	1.22	1.65	1.2	0.788	0.805	0.937	0.87	0.904	0.951	[8]
142		140	0.488	Propyl acetate	C5H10O2	109-60-4	701	712	-	-	-	-	-	-	0.197	0.101	0.168	0.143	0.156	0.165	[10]
143		165	0.464	Ethyl isobutyrate	C6H12O2	97-62-1	751	747	0.577	0.185	0.195	0.185	0.236	0.145	0.102	0.129	0.133	0.105	0.128	0.146	[45]
144		175	0.496	Isobutyl acetate	C6H12O2	110-19-0	771	770	-	-	-	0.307	0.714	0.403	0.681	0.999	0.957	0.739	0.885	0.803	[14]
145		185	0.56	Isopentyl formate	C6H12O2	110-45-2	791	792	0.254	0.357	0.228	0.209	0.288	0.229	0.197	0.218	0.185	0.244	0.273	0.2	[46]
146		195	0.52	Ethyl butyrate	C6H12O2	105-54-4	806	800	4.53	3.38	3.14	2.83	4.2	2.53	2.14	2.83	2.41	2.11	2.44	2.18	[8]
147		200	0.472	1,1-Dimethylpropyl acetate	C7H14O2	625-16-1	812	-	-	-	-	0.457	0.378	0.306	0.362	0.404	0.404	0.232	0.254	0.387
148		205	1.152	Ethyl 2-hydroxypropanoate	C5H10O3	97-64-3	819	-	0.0433	0.0354	0.0304	-	-	-	-	-	-	-	-	-
149		230	0.624	Ethyl 2-butenoate	C6H10O2	10544-63-5	848	863	0.122	0.0809	0.0728	0.0654	0.0605	0.0435	-	-	-	0.0542	0.0529	0.0627	[47]
150		235	0.496	Ethyl 2-methylbutanoate	C7H14O2	7452-79-1	854	846	-	-	-	0.121	0.179	0.116	-	-	-	-	-	-	[48]
151		255	0.552	2/3-Methylbutyl acetate	C7-H14O2	624-41-9 / 123-92-2	877	880	13.6	12.6	12.5	9.14	20.2	9.03	10.9	15.7	12.7	13	14.1	11.5	[10]
152		280	0.536	Ethyl pentanoate	C7H14O2	539-82-2	906	898	0.0667	0.0501	0.0772	-	-	-	-	-	-	-	-	-	[8]
153		290	0.52	2-Hexyl acetate	C8H16O2	142-92-7	916	1008	-	-	-	-	-	-	0.0991	0.112	0.128	0.0763	0.105	0.16	[8]
154		325	1.112	Methyl 2-hydroxy-4-methylpentanoate	C7H14O3	40348-72-9	954	-	-	-	-	-	-	-	-	-	-	0.313	0.32	0.279
155		340	0.536	Pentyl propionate	C8H16O2	624-54-4	969	972	0.449	0.324	0.363	0.141	0.258	0.143	-	-	-	0.558	0.356	0.306	[8]
156		345	0.664	Methyl 2,4-dimethyl-3-oxopentanoate	C8H14O3	-	974	-	5.78	5.06	3.96	6.91	5.92	7.18	5.73	5.7	6.35	6.8	5.97	7.21
157		345	2.64	1,3-Propanodiol diacetate	C7H12O4	628-66-0	976	-	0.406	0.536	0.578	0.79	1.08	1.2	-	-	-	-	-	-
158		365	0.544	Butyl butanoate	C8H16O2	109-21-7	995	993	0.118	0.0887	0.0665	0.0679	0.0531	0.0746	-	-	-	-	-	-	[8]
159		370	0.552	Ethyl hexanoate	C8H16O2	123-66-0	1001	996	13.6	14.5	13.9	16.7	16.4	13.8	14.2	15.7	14.7	12.7	13.5	12.9	[8]
160		400	0.72	Butyl pivalate	C9H18O2	5129-37-3	1032	-	-	-	-	-	-	-	0.0535	0.0719	0.102	-	-	-
161		425	0.528	3-Methylbutyl butyrate	C9H18O2	106-27-4	1059	1060	-	-	-	0.0415	0.0962	0.0507	-	-	-	0.0379	0.0544	0.0377	[8]
162		440	0.92	Octyl formate	C9H18O2	112-32-3	1075	1060	-	-	-	-	-	-	1.52	1.35	1.75	1.28	1.42	0.997	[8]
163		460	0.56	Ethyl heptanoate	C9H18O2	106-30-9	1095	1095	0.555	0.577	0.769	0.663	0.622	0.554	0.305	0.451	0.419	0.319	0.489	0.315	[8]
164		475	0.584	Heptyl acetate	C9H18O2	112-06-1	1113	1113	-	-	-	0.197	0.215	0.0891	-	-	-	-	-	-	[8]
165		510	0.536	Isobutyl hexanoate	C10H20O2	105-79-3	1154	-	0.134	0.071	0.1	0.0739	0.0742	0.0765	-	-	-	0.041	0.0741	0.0606
166		540	0.616	Ethyl 7-octenoate	C10H18O2	35194-38-8	1189	1186	0.705	0.548	0.508	0.487	0.634	0.504	-	-	-	-	-	-	[49]
167		545	0.64	Ethyl octanoate	C10H20O2	106-32-1	1201	1195	67.3	56.2	39.3	85.2	62.8	51.9	4.28	5.18	6.09	47.3	81.1	56.5	[8]
168		595	0.552	3-Methylbutyl hexanoate	C11H22O2	2198-61-0	1254	1250	0.991	0.992	0.923	0.521	0.618	0.642	0.55	0.699	0.594	0.577	0.681	0.6	[10]
169		605	0.944	C11 Ester (m/z 42, 43, 113)	C11H22O2	-	1266	-	0.237	0.318	0.281	-	-	-	-	-	-	-	-	-
170		630	0.56	Propyl octanoate	C11H22O2	624-13-5	1295	1290	2.96	1.43	2.47	2.37	2.24	2.17	-	-	-	-	-	-	[3]
171		630	0.576	Ethyl nonanoate	C11H22O2	123-29-5	1295	1294	2.89	2.24	2.39	3.93	2.8	4.18	2.99	2.82	3.84	2.04	3.08	2.78	[10]
172		675	0.552	Butyl octanoate	C12H24O2	589-75-3	1351	1387	0.784	0.479	0.552	0.245	0.424	0.269	0.243	0.371	0.24	0.23	0.344	0.324	[50]
173		690	0.848	Butoxyethanol acetate	C10H20O4	124-17-4	1364	1366	0.206	0.211	0.204	-	-	-	-	-	-	-	-	-	[51]
174		700	0.832	2-Methyl, 3-hydroxy-2,4,4-trimethylpentyl propanoate	C12H24O3	-	1382	1387	0.629	0.712	0.568	-	-	-	-	-	-	0.261	0.38	0.307	[52]
175		705	0.632	Ethyl dec-9-enoate	C12H22O2	67233-91-4	1388	1387	-	-	-	-	-	-	13.6	15.1	15.7	-	-	-	[49]
176		710	0.592	Ethyl decanoate	C12H24O2	110-38-3	1395	1394	31.6	31.9	40.6	16.8	11.1	11.6	35.1	43	52.4	57.9	66.3	77	[8]
177		720	0.608	Decyl acetate	C12H24O2	112-17-4	1408	1408	0.351	0.327	0.277	-	-	-	-	-	-	-	-	-	[53]
178		750	0.576	3-Methylbutyl octanoate	C13H26O2	2035-99-6	1447	1444	4.01	3.24	2.98	1.31	2.95	2.07	1.66	2.48	1.65	1.65	2.4	1.95	[44]
179		780	0.608	Propyl decanoate	C13H26O2	30673-60-0	1488	1493	0.69	0.569	0.515	-	-	-	-	-	-	0.103	0.179	0.169	[46]
180		820	0.616	2-Methylpropyl decanoate	C14H28O2	30673-38-2	1544	1545	0.285	0.192	0.386	-	-	-	-	-	-	-	-	-	[54]
181		855	0.624	Ethyl dodecanoate	C14H28O2	106-33-2	1594	1595	10.7	6.79	6.51	2.56	4.73	4.36	2.42	2.63	3.02	2.02	4.95	4.46	[8]
182		865	0.704	Dodecyl acetate	C14H28O2	112-66-3	1608	1609	0.388	0.649	0.633	-	-	-	-	-	-	-	-	-	[55]
183		890	0.688	3-Methylbutyl decanoate	C15H30O2	-	1641	1647	-	-	-	0.568	0.565	0.626	0.657	0.579	0.917	0.868	0.946	0.613	[56]
				Aromatics
184		460	1.056	Methyl benzoate	C8H8O2	93-58-3	1096	1091	4.22	4.58	3.79	2.53	2.47	2.45	2.52	2.05	2.5	2.43	3.23	2.56	[8]
185		520	1.112	Benzyl acetate	C9H10O2	140-11-4	1166	1163	0.186	0.295	0.257	-	-	-	-	-	-	-	-	-	[8]
186		525	0.944	Ethyl benzoate	C9H10O2	93-89-0	1172	1170	0.119	0.122	0.123	0.0644	0.0942	0.0906	-	-	-	-	-	-	[8]
187		590	1	Ethylphenyl acetate	C10H12O2	101-97-3	1248	1244	0.306	0.242	0.216	-	-	-	0.0627	0.0876	0.0688	0.0846	0.178	0.0898	[10]
188		600	1.04	2-Phenylethyl acetate	C10H12O2	103-45-7	1260	1256	4.31	4.23	4.47	1.42	1.22	1.66	1.8	3.24	2.07	2.59	4.53	2.22	[8]
189		675	0.96	Ethyl 3-phenylpropanoate	C11H14O2	2021-28-5	1351	1353	0.069	0.0524	0.0721	-	-	-	-	-	-	-	-	-	[57]
190		675	1.056	Methyl 3,4-dimethylbenzoate	C10H12O2	38404-42-1	1351	1353	0.317	0.379	0.416	0.192	0.253	0.283	0.168	0.144	0.165	0.176	0.198	0.195	[8]
191		680	0.952	2-Phenylethyl propionate	C11H14O2	122-70-3	1357	1350	0.0634	0.0465	0.0265	-	-	-	-	-	-	-	-	-	[8]
192		745	0.936	2-Phenylethyl butanonate	C12H16O2	103-52-6	1441	1439	0.053	0.0546	0.06	-	-	-	-	-	-	-	-	-	[8]
				Subtotal (GC Peak Area)					172.09			157.38			134.98			199.75
				Subtotal (%)					16.41			21.59			19.39			26.14
				Ethers
193		100	0.376	2-Ethoxy-2-methylpropane	C6H14O	637-92-3	621	620	2.16	2.03	1.98	2.46	1.93	2.11	3.94	3.55	2.01	1.86	2.5	4.31	[58]
194		120	0.392	2-Methoxy-2-methylbutane	C6H14O	994-05-8	661	642	0.224	0.204	0.189	0.39	0.409	0.33	0.448	0.379	0.197	0.187	0.279	0.502	[12]
195		135	0.392	2-Methyl-2-(1-methylethoxy)propane	C7H16O	17348-59-3	691	-	0.161	0.397	0.158	0.467	0.285	0.192	0.342	0.327	0.166	0.155	0.228	0.407
196		305	0.48	1-Butoxypent-2-ene	C9H18O	-	932	-	0.155	0.178	0.185	-	-	-	-	-	-	-	-	-
197		345	0.464	1-(1-Ethoxyethoxy)pentane	C9H20O2	13442-89-2	974	977	0.191	0.387	0.182	0.147	0.322	0.227	0.143	0.184	0.123	0.169	0.246	0.162	[1]
198		470	0.536	2,5-Dimethoxy-2,5-dimethylhexane	C10H22O2	53273-13-5	1107	-	0.0529	0.0693	0.0486	0.0451	0.0366	0.114	-	-	-	0.0264	0.0254	0.0307
				Subtotal (GC Peak Area)					2.99			3.15			3.94			3.7
				Subtotal (%)					0.28			0.43			0.57			0.48
				Furan-type compounds
199		165	0.408	Tetrahydro-2,2,5,5-tetramethylfuran	C8H16O	15045-43-9	751	-	2.34	4.58	2.57	3.98	3.49	2.69	4.08	3.28	3.55	2.56	3.29	4.9
200		170	0.752	2-Vinylfuran	C6H6O	1487-18-9	762	761	0.0526	0.042	0.0496	-	-	-	-	-	-	-	-	-	[24]
201		200	0.92	Dihydro-2-methyl-3-furanone	C5H8O2	3188-00-9	813	804	0.0734	0.155	0.213	-	-	-	-	-	-	-	-	-	[10]
202		290	1.472	1-(2-Furanyl)-ethanone	C6H6O2	1192-62-7	917	917	0.11	0.136	0.272	-	-	-	-	-	-	-	-	-	[59]
203		370	0.712	(5-Methyl-2-furyl)methanethiol	C6H8OS	59303-05-8	1001	995	1.39	0.76	0.776	-	-	-	-	-	-	-	-	-	[60]
204		465	0.464	2,2,4,4-Tetramethyltetrahydrofuran	C8H16O	3358-28-9	1101	-	0.0974	0.326	0.235	0.282	0.128	0.179	0.23	0.244	0.159	0.137	0.136	0.189
205		575	1.256	3-Phenylfuran	C10H8O	13679-41-9	1231	1228	0.278	0.271	0.238	0.111	0.151	0.15	0.0797	0.0779	0.0397	0.0591	0.0861	0.0389	[29]
206		580	0.632	2,2,3,3,4,4-Hexamethyltetrahydrofuran	C10H20O	-	1236	-	0.781	0.84	0.838	-	-	-	-	-	-	-	-	-
207		600	1.36	5-Butyldihydrofuran-2-one	C8H14O2	104-50-7	1260	1260	0.0857	0.0895	0.0526	-	-	-	-	-	-	-	-	-	[10]
208		655	0.784	2,2,4-Trimethyl-5-(2,2-dimethylpropyl)-3-furanone	C12H20O2	-	1326	-	1.05	1.37	1.17	-	-	-	0.632	0.57	0.763	0.704	0.862	0.708
				Subtotal (GC Peak Area)					7.08			3.72			4.57			4.56
				Subtotal (%)					0.68			0.51			0.66			0.6
				Hydrocarbons
				Aliphatics
209		170	0.384	2,3-Dimethylhexane	C8H18	584-94-1	761	758	-	-	-	0.39	0.4	0.332	-	-	-	-	-	-	[27]
210		225	0.408	2,4-Dimethyl-1-heptene	C9H18	19549-87-2	842	836	2.4	0.304	0.712	4.78	2.93	1.23	0.406	0.309	0.328	0.37	0.537	0.404	[20]
211		245	0.384	4-Methyloctane	C9H20	2216-34-4	865	864	-	-	-	0.765	1.02	0.159	-	-	-	-	-	-	[61]
212		280	0.4	Nonane	C9H20	111-84-2	906	900	-	-	-	0.0708	0.0481	0.0572	0.202	0.174	0.192	0.123	0.173	0.169	[20]
213		335	0.408	2-Methylnonane	C10H22	871-83-0	964	969	-	-	-	0.314	0.326	0.245	0.197	0.223	0.195	0.137	0.125	0.157	[20]
214		370	0.4	Decane	C10H22	124-18-5	1000	1000	-	-	-	0.143	0.138	0.195	0.208	0.229	0.388	0.213	0.204	0.24	[62]
215		405	0.432	3-Undecene	C11H22	821-97-6	1037	-	0.142	0.15	0.187	-	-	-	0.137	0.142	0.153	0.158	0.137	0.184
216		445	0.424	7-Methyl-2-decene	C11H22	74630-23-2	1079	-	0.244	0.376	0.504	0.88	0.887	0.878	0.128	0.398	0.413	0.189	0.256	0.239
217		455	0.48	C11 Hydrocarbon (m/z 41,67, 109)	C11H22	-	1090	-	-	-	-	-	-	-	0.16	0.167	0.0814	0.187	0.251	0.198
218		465	0.424	Undecane	C11H24	1120-21-4	1101	1101	-	-	-	-	-	-	0.883	0.789	1.02	-	-	-	[17]
219		520	0.424	2-Methylundecane	C12H26	7045-71-8	1165	1165	0.103	0.09	0.0945	-	-	-	0.171	0.122	0.167	0.109	0.0932	0.114	[27]
220		555	0.432	Dodecane	C12H26	112-40-3	1206	1201	0.773	0.611	1	0.399	0.939	1.07	0.929	0.863	1.11	0.708	0.681	0.737	[17]
221		620	0.424	Tridecane	C13H28	629-50-5	1301	1301	0.464	0.428	0.399	0.308	0.324	0.318	0.34	0.381	0.457	0.331	0.318	0.39	[15]
222		790	0.48	Pentadecane	C15H32	629-62-9	1501	1500	0.374	0.323	0.464	0.38	0.46	0.45	0.241	0.527	0.42	0.348	0.349	0.416	[62]
223		860	0.512	Hexadecane	C16H34	544-76-3	1601	1600	-	-	-	0.399	0.432	0.392	-	-	-	0.396	0.425	0.437	[62]
				Aromatics
224		250	0.576	1,3-Dimethylbenzene	C8H10	108-38-3	871	874	1.12	1.31	1.2	-	-	-	1.14	1.27	1.35	1.14	0.983	1.34
225		270	0.616	1,2-Dimethylbenzene	C8H10	95-47-6	895	908	1.37	1.51	1.39	1.84	1.33	1.47	1.18	1.48	1.44	1.2	1.09	1.38	[3]
226		270	0.728	Ethenylbenzene	C8H8	100-42-5	895	891	1.5	1.55	2.11	1.12	1.91	1.2	-	-	-	-	-	-	[63]
227		390	0.656	1,2,3-Trimethylbenzene	C9H12	526-73-8	1021	1022	0.975	1.17	1.05	1.37	0.859	1.29	1.42	1.1	1.1	0.962	1.02	1.18	[10]
228		450	0.616	1-Ethyl-2,3-dimethylbenzene	C10H14	933-98-2	1085	1094	-	-	-	0.0419	0.0244	0.0481	-	-	-	-	-	-	[64]
229		455	0.704	1-Methyl-4-(1-methylethenyl)-benzene	C10H12	1195-32-0	1090	1090	-	-	-	-	-	-	0.0635	0.0811	0.0806	-	-	-	[27]
230		540	1.104	Naphthalene	C10H8	91-20-3	1190	1179	0.454	0.494	0.614	0.45	0.501	0.621	0.451	0.417	0.786	1.42	0.671	0.479	[65]
231		600	0.52	1,3-bis(1,1-Dimethylethyl)benzene	C14H22	1014-60-4	1259	-	5.26	4.41	5.34	4.93	5.41	5.88	4.58	5.45	4.67	3.61	4.24	4.33	[8]
232		700	1.136	Biphenyl	C12H10	92-52-4	1383	1385	0.251	0.299	0.237	0.192	0.178	0.253	0.147	0.126	0.166	0.13	0.139	0.18
				Cyclics																	[16]
233		495	0.904	1,2-Dimethyl-1-pentyl-cyclopropane	C10H20	62238-04-4	1136	-	-	-	-	-	-	-	6.49	6.15	5.91	-	-	-
234		500	0.864	1-Methylpentyl cyclopropane	C9H18	6976-28-9	1142	-	21.3	25.6	15	19.9	20.7	21.2	-	-	-	-	-	-
235		640	0.448	1-Butyl-2-propyl-cyclopentane	C12H24	62199-50-2	1307	-	-	-	-	-	-	-	-	-	-	0.08	0.0693	0.0926
				Subtotal (GC Peak Area)					35.22			36.42			20.1			12.08
				Subtotal (%)					3.36			5			2.89			1.58
				Pyrans
236		275	0.488	2,2,4,6-Tetramethyl-2H-pyran	C9H14O	-	901	-	-	-	-	0.222	0.218	0.18	-	-	-	-	-	-
237		295	0.512	2,2,6-Trimethyl-4-methylene-2H-pyran	C9H14O	-	922	-	0.157	0.138	0.111	0.152	0.144	0.147	-	-	-	-	-	-
238		340	0.864	2,5-Dimethyl-2-hydroxymethyltetrahydropyran	C8H16O2	-	969	-	1.31	1.04	1.04	1.24	1.14	1.24	0.922	0.919	1.18	1.07	1.05	1.15
				Subtotal (GC Peak Area)					1.27			1.56			1.01			1.09
				Subtotal (%)					0.12			0.21			0.14			0.14
				Pyrazines
239		295	0.824	Ethylpyrazine	C6H8N2	13925-00-3	922	920	0.0844	0.13	0.0713	-	-	-	-	-	-	-	-	-	[8]
240		295	0.856	2,3-Dimethylpyrazine	C6H8N2	5910-89-4	922	920	0.0528	0.0815	0.0946	-	-	-	-	-	-	-	-	-	[25]
241		370	0.776	2-Ethyl-5-methylpyrazine	C7H10N2	13360-64-0	1001	1000	0.703	1.17	1.27	0.058	0.222	0.114	-	-	-	0.129	0.156	0.0556	[8]
242		375	0.784	Trimethylpyrazine	C7H10N2	14667-55-1	1006	999	0.616	0.784	0.572	0.0639	0.137	0.0905	0.141	0.185	0.143	0.173	0.212	0.109	[29]
243		390	0.952	2-Ethenyl-5-methylpyrazine	C7H8N2	13925-08-1	1022	1022	0.475	0.459	0.538	-	-	-	-	-	-	-	-	-	[8]
244		420	0.704	2-Methyl-3-isopropylpyrazine	C8H12N2	15986-81-9	1053	1056	0.269	0.376	0.397	0.0811	0.118	0.0715	-	-	-	0.0918	0.0951	0.0457	[66]
245		445	0.712	3-Ethyl-2,5-dimethylpyrazine	C8H12N2	13360-65-1	1080	1079	0.804	1.45	1.73	-	-	-	-	-	-	-	-	-	[67]
246		515	0.672	3,5-Diethyl-2-methylpyrazine	C9H14N2	18138-05-1	1160	1160	0.264	0.242	0.248	-	-	-	-	-	-	-	-	-	[68]
247		555	0.648	2,5-dimethyl-3-(2-methylpropyl)pyrazine	C10H16N2	32736-94-0	1207	1207	0.0786	0.0626	0.112	-	-	-	-	-	-	-	-	-	[69]
248		600	0.688	2-Butyl-3,5-dimethylpyrazine	C10H16N2	50888-63-6	1260	1254	0.112	0.152	0.147	-	-	-	-	-	-	-	-	-	[70]
				Subtotal (GC Peak Area)					4.51			0.32			0.16			0.36			[71]
				Subtotal (%)					0.43			0.04			0.02			0.05
				S-compounds
249		155	0.6	Methyldisulfide	C2H6S2	624-92-0	731	738	0.165	0.119	0.213	0.0845	0.108	0.0649	-	-	-	0.061	0.075	0.0631	[72]
250		285	0.952	1,3-Oxathiane	C4H8OS	-	912	-	2.27	2.39	3.12	1.15	1.19	1.48	0.634	0.869	0.709	0.784	0.917	0.692
251		360	1.168	Dihydro-2-methylthiophen-3(2H)-one	C5H8OS	13679-85-1	991	994	1.68	0.378	0.568	1.27	1.44	0.857	0.36	0.485	0.539	0.534	0.458	0.593	[25]
252		360	2.2	3-(Methylthio)propanol	C4H10OS	505-10-2	987	978	5.55	5.31	5.04	1.24	3.82	2.04	-	-	-	-	-	-	[2]
253		385	1.536	2-Acetylthiazole	C5H5NOS	24295-03-2	1017	1014	0.259	0.288	0.266	-	-	-	-	-	-	-	-	-	[8]
254		485	0.968	3-(Methylthio)propyl acetate	C6H12O2S	16630-55-0	1125	1123	0.172	0.109	0.114	-	-	-	-	-	-	-	-	-	[40]
255		485	1.64	3-Methyl-2-thiophenecarboxaldehyde	C6H6OS	5834-16-2	1126	1133	0.0854	0.083	0.0687	-	-	-	-	-	-	-	-	-	[25]
256		545	1.256	Benzothiofuran	C8H6S	95-15-8	1196	1172	0.11	0.0775	0.0908	-	-	-	-	-	-	-	-	-	[73]
257		575	1.648	Benzothiazole	C7H5NS	95-16-9	1231	1223	0.127	0.161	0.129	0.0635	0.121	0.126	-	-	-	-	-	-	[20]
				Subtotal (GC Peak Area)					9.65			5.02			1.2			1.39
				Subtotal (%)					0.92			0.69			0.17			0.18
				Total					1048.64			728.89			696.06			764
				Number of identified compounds					210			170			156			172
	a Retention times for first (1tR) and second (2tR) dimensions in seconds.
	b Retention Index obtained through the modulated chromatogram.
	d RI, Retention Index reported in the literature for Equity-5 column or equivalents:
		1. Perestrelo R, Barros AS, Câmara JS, Rocha SM. In-depth search focused on furans, lactones, volatile phenols, and acetals as potential age markers of Madeira wines by comprehensive two-dimensional gas chromatography with time-of-flight mass spectrometry combined with solid phase microextraction. J Agric Food Chem. 2011;59: 3186–3204.
		2. Rychlik M, Schieberle P, Grosch W. Compilation of odour thresholds, odour qualities and retention indices of key food odorants. Deutsche Forschungsanstalt für Lebensmittelchemie and Institut für Lebensmittelchemie der Technischen Universität München; 1998.
		3. Engel E, Ratel J. Correction of the data generated by mass spectrometry analyses of biological tissues: Application to food authentication. J Chromatogr A. 2007;1154: 331–341.
		4. Kotseridis Y, Baumes R. Identification of impact odorants in Bordeaux red grape juice, in the commercial yeast used for its fermentation, and in the produced wine. J Agric Food Chem. 2000;48: 400–406.
		5. Schnermann P, Schieberle P. Evaluation of Key Odorants in Milk Chocolate and Cocoa Mass by Aroma Extract Dilution Analyses. J Agric Food Chem. 1997;45: 867–872.
		6. Figuérédo G, Cabassu P, Chalchat JC, Pasquier B. Studies of Mediterranean oregano populations. VIII - Chemical composition of essential oils of oreganos of various origins. Flavour Fragr J. 2006;21: 134–139.
		7. Wu S, Zorn H, Krings U, Berger RG. Volatiles from submerged and surface-cultured beefsteak fungus, Fistulina hepatica. Flavour Fragr J. 2007;22: 206–213.
		8. Adams R. Identification of essential oil components by gas chromatography/mass spectrometry. Carol Stream, IL: Allured Publishing Corporation; 1995.
		9. Tret’yakov. Retention Data. NIST Mass Spectrometry Data Center [Internet]. 2007.
		10. Pino JA, Mesa J, Muñoz Y, Pilar Martí M, Marbot R. Volatile components from Mango (Mangifera indica L.) cultivars. J Agric Food Chem. 2005;53: 2213–2223.
		11. Rembold H, Wallner P, Nitz S, Kollmannsberger H, Drawert F. Volatile components of chickpea (Cicer arietinum L.) seed. J Agric Food Chem. American Chemical Society; 1989;37: 659–662.
		12. Rocha SM, Freitas R, Cardoso P, Santos M, Martins R, Figueira E. Exploring the potentialities of comprehensive two-dimensional gas chromatography coupled to time of flight mass spectrometry to distinguish bivalve species: Comparison of two clam species (Venerupis decussata and Venerupis philippinarum). J Chromatogr A. Elsevier B.V.; 2013;1315: 152–61.
		13. Isidorov V, Purzyńska A, Modzelewska A, Serowiecka M. Distribution coefficients of aliphatic alcohols, carbonyl compounds and esters between air and Carboxen/polydimethylsiloxane fiber coating. Anal Chim Acta. 2006;560: 103–109.
		14. Guichard E, Michel S. Comparison of the relative quantities of aroma compounds found in fresh apricot (Prunus armeniaca) from six different varieties. Z Leb Unters Forsch. 1988;186: 301–307.
		15. Salvador AC, Baptista I, Barros AS, Gomes NCM, Cunha A, Almeida A, et al. Can volatile organic metabolites be used to simultaneously assess microbial and mite contamination level in cereal grains and coffee beans? PLoS One. 2013;8: e59338.
		16. Leffingwell JC, Alford ED. Volatile constituents of Perique tobacco. JEnvironAgricultFood Chem. 2005;4: 1–16.
		17. Silva I, Rocha SM, Coimbra M a, Marriott PJ. Headspace solid-phase microextraction combined with comprehensive two-dimensional gas chromatography time-of-flight mass spectrometry for the determination of volatile compounds from marine salt. J Chromatogr A. Elsevier B.V.; 2010;1217: 5511–21.
		18. Konig WA, Joulain D, Hochmuth DH. GC/MS Library: Terpenoids and Related Constituents of Essential Oils [Internet]. 2006. Available: http://www.massfinder.com/mfterpenoids.htm
		19. Tognolini M, Barocelli E, Ballabeni V, Bruni R, Bianchi A, Chiavarini M, et al. Comparative screening of plant essential oils: Phenylpropanoid moiety as basic core for antiplatelet activity. Life Sci. 2006;78: 1419–1432.
		20. Caldeira M, Barros a. S, Bilelo MJ, Parada A, Câmara JS, Rocha SM. Profiling allergic asthma volatile metabolic patterns using a headspace-solid phase microextraction/gas chromatography based methodology. J Chromatogr A. Elsevier B.V.; 2011;1218: 3771–3780.
		21. De Souza PP, Cardeal ZDL, Augusti R, Morrison P, Marriott PJ. Determination of volatile compounds in Brazilian distilled cachaça by using comprehensive two-dimensional gas chromatography and effects of production pathways. J Chromatogr A. 2009;1216: 2881–2890.
		22. Kallio M, Jussila M, Rissanen T, Anttila P, Hartonen K, Reissell A, et al. Comprehensive two-dimensional gas chromatography coupled to time-of-flight mass spectrometry in the identification of organic compounds in atmospheric aerosols from coniferous forest. J Chromatogr A. 2006;1125: 234–243.
		23. Zehentbauer G, Reineccius GA. Determination of key aroma components of Cheddar cheese using dynamic headspace dilution assay. Flavour Fragr J. 2002;17: 300–305.
		24. Beal AD, Mottram DS. Compounds contributing to the characteristic aroma of malted barley. J Agric Food Chem. American Chemical Society; 1994;42: 2880–2884.
		25. Methven L, Tsoukka M, Oruna-Concha MJ, Parker JK, Mottram DS. Influence of sulfur amino acids on the volatile and nonvolatile components of cooked salmon (Salmo salar). J Agric Food Chem. 2007;55: 1427–1436.
		26. Borse BB, Rao LJM, Ramalakshmi K, Raghavan B. Chemical composition of volatiles from coconut sap (neera) and effect of processing. Food Chem. 2006;101: 877–880.
		27. Xu X, van Stee LLP, Williams J, Beens J, Adahchour M, Vreuls RJJ, et al. Comprehensive two-dimensional gas chromatography (GCxGC) measurements of volatile organic compounds in the atmosphere. Atmos Chem Phys Discuss. 2003;3: 1139–1181.
		28. Tellez MR, Canel C, Rimando AM, Duke SO. Differential accumulation of isoprenoids in glanded and glandless Artemisia annua L. Phytochemistry. 1999;52: 1035–1040.
		29. Solina M, Baumgartner P, Johnson RL, Whitfield FB. Volatile aroma components of soy protein isolate and acid-hydrolysed vegetable protein. Food Chem. 2005;90: 861–873.
		30. Ceccarini L, Macchia M, Flamini G, Cioni PL, Caponi C, Morelli I. Essential oil composition of Helianthus annuus L. leaves and heads of two cultivated hybrids “Carlos” and “Florom 350.” Ind Crops Prod. 2004;19: 13–17.
		31. Ferhat MA, Tigrine-Kordjani N, Chemat S, Meklati BY, Chemat F. Rapid Extraction of Volatile Compounds Using a New Simultaneous Microwave Distillation: Solvent Extraction Device. Chromatographia. 2007;65: 217–222.
		32. Pino JA, Marbot R, Fuentes V. Characterization of volatiles in bullock’s heart (Annona reticulata L.) fruit cultivars from Cuba. J Agric Food Chem. 2003;51: 3836–3839.
		33. Mevy JP, Bessiere JM, Pelissier Y, Masotti V, Ruzzier M, Rabier J, et al. Composition of the volatile constituents of the aerial parts of an endemic plant of Ivory Coast, Monanthotaxis capea (E.G. & A. Campus) verdc. Flavour Fragr J. 2004;19: 526–528.
		34. Shang C, Yaoming H, Deng C, Hu K. Rapid determination of volatile constituents of Michelia alba flowers by gas chromatography-mass spectrometry with solid-phase microextraction. J Chromatogr A. 2002;942: 283–288.
		35. Petronilho S, Rocha SM, Ramírez-chávez E, Molina-torres J, Rios-chavez P. Assessment of the terpenic profile of Callistemon citrinus ( Curtis ) Skeels from Mexico. Ind Crop Prod. Elsevier B.V.; 2013;46: 369–379.
		36. Rocha SM, Coutinho P, Delgadillo I, Coimbra MA. Headspace-solid phase microextraction-gas chromatography as a tool to define an index that establishes the retention capacity of the wine polymeric fraction towards ethyl esters. J Chromatogr A. 2007;1150: 155–161.
		37. Rocha SM, Coelho E, Zrostlíková J, Delgadillo I, Coimbra MA. Comprehensive two-dimensional gas chromatography with time-of-flight mass spectrometry of monoterpenoids as a powerful tool for grape origin traceability. J Chromatogr A. 2007;1161: 292–9.
		38. Jalali HT, Petronilho S, Villaverde JJ, Coimbra MA, Domingues MRM, Ebrahimian ZJ, et al. Deeper insight into the monoterpenic composition of Ferula gummosa oleo-gum-resin from Iran. Ind Crops Prod. Elsevier B.V.; 2012;36: 500–507.
		39. Doimo L. Iso-Citrals and Iso-Geraniols in Lemon-Myrtle (Backhousia citriodora F. Muell.) Essencial Oils. J Essent Oil Res. 2001;13: 236–237.
		40. Beaulieu JC, Grimm CC. Identification of volatile compounds in cantaloupe at various developmental stages using solid phase microextraction. J Agric Food Chem. 2001;49: 1345–1352.
		41. Ozel MZ, Gogus F, Lewis AC. Comparison of direct thermal desorption with water distillation and superheated water extraction for the analysis of volatile components of Rosa damascena Mill. using GCxGC-TOF/MS. Anal Chim Acta. 2006;566: 172–177.
		42. Petronilho S, Maraschin M, Delgadillo I, Coimbra MA, Rocha SM. Sesquiterpenic composition of the inflorescences of Brazilian chamomile (Matricaria recutita L.): Impact of the agricultural practices. Ind Crops Prod. 2011;34: 1482–1490.
		43. Jalali HT, Petronilho S, Villaverde JJ, Coimbra MA, Domingues MRM, Ebrahimian ZJ, et al. Assessment of the sesquiterpenic profile of Ferula gummosa oleo-gum-resin (galbanum) from Iran. Contributes to its valuation as a potential source of sesquiterpenic compounds. Ind Crops Prod. Elsevier B.V.; 2013;44: 185–191.
		44. El-Sayed AM, Heppelthwaite VJ, Manning LM, Gibb AR, Suckling DM. Volatile constituents of fermented sugar baits and their attraction to lepidopteran species. J Agric Food Chem. 2005;53: 953–958.
		45. Steinhaus P, Schieberle P. Characterization of the key aroma compounds in soy sauce using approaches of molecular sensory science. J Agric Food Chem. 2007;55: 6262–6269.
		46. Isidorov VA, Krajewska U, Dubis EN, Jdanova MA. Partition coefficients of alkyl aromatic hydrocarbons and esters in a hexane-acetonitrile system. J Chromatogr A. 2001;923: 127–136.
		47. Bicalho B, Pereira AS, Aquino Neto FR, Pinto AC, Rezende CM. Application of high-temperature gas chromatography-mass spectrometry to the investigation of glycosidically bound components related to cashew apple (Anacardium occidentale L. var. nanum) Volatiles. J Agric Food Chem. 2000;48: 1167–1174.
		48. Valim MF, Rouseff RL, Lin J. Gas Chromatographic − Olfactometric Characterization of Aroma Compounds in Two Types of Cashew Apple Nectar Gas Chromatographic − Olfactometric Characterization of Aroma Compounds in Two Types of Cashew Apple Nectar. J Agric Food Chem. 2003;51: 1010–1015.
		49. Yuping Z, Jiming LI, Yan XU, Hui D, Wenlai FAN, Guang Z. Extraction , preparation and identification of volatile compounds in Changyu XO Brandy. Chinese J Chromatogr. 2008;26: 212–222.
		50. Sotomayor JA, Martínez R, García A., Jordán MJ. Thymus zygis Subsp . Gracilis: Watering Level Effect on Phytomass Production and Essential Oil Quality. J Agric Food Chem. 2004;52: 5418–5424.
		51. Olson KL, Wong CA, Fleck LL, Lazar DF. Qualitative and Quantitative Determination of Solvent Formulations in Automotive Paints. J Chromatogr Sci. 1987;25: 418–423.
		52. Vasta V, Ratel J, Engel E. Mass Spectrometry Analysis of Volatile Compounds in Raw Meat for the Authentication of the Feeding Background of Farm Animals. J Agric Food Chem. 2007;55: 4630–4639.
		53. Choi H-S. Character impact odorants of Citrus Hallabong [(C. unshiu Marcov ×C. sinensis Osbeck) xC. reticulata Blanco] cold-pressed peel oil. J Agric Food Chem. 2003;51: 2687–2692.
		54. Demyttenaere JCR, Martínez JIS, Verhé R, Sandra P, De Kimpe N. Analysis of volatiles of malt whisky by solid-phase microextraction and stir bar sorptive extraction. J Chromatogr A. 2003;985: 221–232.
		55. Marques F de A, McElfresh JS, Millar JG. Kováts Retention Indexes of Monounsaturated C12, C14, and C16 Alcohols, Acetates and Aldehydes Commonly Found in Lepidopteran Pheromone Blends. J Braz Chem Soc. 2000;11: 592–599.
		56. Guichard H, Lemesle S, Ledauphin J, Barillier D, Picoche B. Chemical and sensorial aroma characterization of freshly distilled calvados. 1. Evaluation of quality and defects on the basis of key odorants by olfactometry and sensory analysis. J Agric Food Chem. 2003;51: 424–432.
		57. Fan W, Qian MC. Characterization of aroma compounds of Chinese “Wuliangye” and “Jiannanchun” liquors by aroma extract dilution analysis. J Agric Food Chem. 2006;54: 2695–2704.
		58. Verevkin SP, Krasnykh EL, Vasiltsova T V, Heintz A. Determination of Ambient Temperature Vapor Pressures and Vaporization Enthalpies of Branched Ethers. J Chem Eng Data. 2003;48: 591–599.
		59. Santos MC, Nunes C, Rocha MAM, Rodrigues A, Rocha SM, Saraiva JA, et al. Impact of high pressure treatments on the physicochemical properties of a sulphur dioxide-free white wine during bottle storage: Evidence for Maillard reaction acceleration. Innov Food Sci Emerg Technol. Elsevier Ltd; 2013;20: 51–58.
		60. Hofmann T, Schieberle P. Identification of key aroma compounds generated from cysteine and carbohydrates under roasting conditions. Zeitschrift für Leb und -forsch A. 1998;207: 229–236.
		61. Zaikin VG, Borisov RS. Chromatographic – Mass Spectrometric Analysis of Fischer – Tropsch Synthesis Products. J Anal Chem. 2002;57: 544–551.
		62. Rocha SM, Caldeira M, Carrola J, Santos M, Cruz N, Duarte IF. Exploring the human urine metabolomic potentialities by comprehensive two-dimensional gas chromatography coupled to time of flight mass spectrometry. J Chromatogr A. Elsevier B.V.; 2012;1252: 155–63.
		63. Buchin S, Salmon J-C, Carnat A-P, Berger T, Bugaud C, Bosset JO. Identification de composés monoterpéniques, sesquiterpéniques et benzéniques dans un lait d’alpage très riche en ces substances. Mitt Leb Hyg. 2002;93: 199–216.
		64. Adams RP. Systematics of Juniperus section Juniperus based on leaf essential oils and random amplified polymorphic DNAs (RAPDs). Biochem Syst Ecol. 2000;28: 515–528.
		65. Angioni A, Barra A, Coroneo V, Dessi S, Cabras P. Chemical composition, seasonal variability, and antifungal activity of Lavandula stoechas L. ssp. stoechas essential oils from stem/leaves and flowers. J Agric Food Chem. 54AD;12: 4364–4370.
		66. Boylston TD, Viniyard BT. Isolation of volatile flavor compounds from peanut butter using purge-and-trap technique. In: Wetzel D, Charalambous G, editors. Instrumental Methods in Food and Beverage Analysis. 1998. pp. 225–243.
		67. Gallois A, Grimont PAD. Pyrazines responsible for the potatolike odor produced by some Serratia and Cedecea strains. Appl Environ Microbiol. 1985;50: 1048–1051.
		68. Murkovic M, Piironen V, Lampi AM, Kraushofer T, Sontag G. Changes in chemical composition of pumpkin seeds during the roasting process for production of pumpkin seed oil (Part 1: Non-volatile compounds). Food Chem. 2004;84: 359–365.
		69. Oruna-Concha, M.J. Duckham SC, Ames JM. Comparison of volatile compounds isolated from the skin and flesh of four potato cultivars after baking. J Agric Food Chem. 2001;49: 2414–2421.
		70. Qian M, Reineccius G. Potent aroma compounds in Parmigiano Reggiano cheese studied using a dynamic headspace (purge-trap) method. Flavour Fragr J. 2003;18: 252–259.
		71. Fan W, Xu Y, Zhang Y. Characterization of pyrazines in some Chinese liquors and their approximate concentrations. J Agric Food Chem. 2007;55: 9956–9962.
		72. Engel E, Baty C, Le Corre D, Souchon I, Martin N. Flavor-active compounds potentially implicated in cooked cauliflower acceptance. J Agric Food Chem. 2002;50: 6459–6467.
		73. Andersson JT, Weis U. Gas chromatographic determination of polycyclic aromatic compounds with fluorinated analogues as internal standards. J Chromatogr A. 1994;659: 151–161.
